# Supplementary material for: Evaluation and comparison of nine growth and development-based measures of pubertal timing
Source: Commun Med (Lond). 2024 Aug 7;4:159. doi: 10.1038/s43856-024-00580-1 (PMC11306255; doi:10.1038/s43856-024-00580-1)
Supplement: Supplementary file 4 — Supplementary Data 1. [file 43856_2024_580_MOESM4_ESM.xlsx]

## Sheet: Sheet1
Puberty age measure 1 (n)	Puberty age measure 2 (n)	Estimate	SE	P
Menarche (n=252,000)	Axillary hair - females (n=3,161)	0.339	0.084	5 x 10-05
Menarche (n=252,000)	Axillary hair - females and males (n=6,175)	0.713	0.263	0.007
Menarche (n=252,000)	Peak BMC velocity - females and males (n=6,228)	1.189	0.389	0.002
Menarche (n=252,000)	Peak BMC velocity - males (n=3,109)	0.782	0.292	0.007
Menarche (n=252,000)	Peak height velocity - females (n=3,357)	1.014	0.223	5 x 10-06
Menarche (n=252,000)	Peak height velocity - females and males (n=6,782)	0.875	0.101	5 x 10-18
Menarche (n=252,000)	Peak height velocity - males (n=3,425)	0.526	0.104	5 x 10-07
Menarche (n=252,000)	Tanner breast stage 3 (n=3,296)	0.723	0.13	2 x 10-08
Menarche (n=252,000)	Tanner pubic hair stage 3 - females (n=3,295)	0.808	0.284	0.0045
Menarche (n=252,000)	Tanner pubic hair stage 3 - females and males (n=6,471)	0.639	0.094	1 x 10-11
Menarche (n=252,000)	Tanner pubic hair stage 3 - males (n=3,176)	0.541	0.159	0.0007
Peak height velocity - females and males (n=6,782)	Axillary hair - females (n=3,161)	0.384	0.202	0.06
Peak height velocity - females and males (n=6,782)	Axillary hair - females and males (n=6,175)	0.791	0.255	0.002
Peak height velocity - females and males (n=6,782)	Peak BMC velocity - females and males (n=6,228)	0.984	0.15	5 x 10-11
Peak height velocity - females and males (n=6,782)	Peak BMC velocity - males (n=3,109)	0.978	0.267	0.0003
Peak height velocity - females and males (n=6,782)	Peak weight velocity - females (n=3,350)	0.508	0.503	0.3
Peak height velocity - females and males (n=6,782)	Tanner breast stage 3 (n=3,296)	0.887	0.151	4 x 10-09
Peak height velocity - females and males (n=6,782)	Tanner pubic hair stage 3 - females (n=3,295)	0.99	0.288	0.0006
Peak height velocity - females and males (n=6,782)	Tanner pubic hair stage 3 - females and males (n=6,471)	0.959	0.136	1 x 10-12
Peak height velocity - females and males (n=6,782)	Tanner pubic hair stage 3 - males (n=3,176)	1.08	0.31	0.0005
Peak height velocity - females and males (n=6,782)	Tanner genitalia stage 3 (n=,3,680)	0.762	0.997	0.4
Peak BMC velocity - females and males (n=6,228)	Axillary hair - females (n=3,161)	0.173	0.331	0.6
Peak BMC velocity - females and males (n=6,228)	Axillary hair - females and males (n=6,175)	0.736	0.409	0.07
Peak BMC velocity - females and males (n=6,228)	Peak height velocity - females (n=3,357)	0.775	0.291	0.008
Peak BMC velocity - females and males (n=6,228)	Peak height velocity - males (n=3,425)	1.022	0.201	4 x 10-07
Peak BMC velocity - females and males (n=6,228)	Peak weight velocity - females (n=3,350)	0.21	0.847	0.8
Peak BMC velocity - females and males (n=6,228)	Tanner breast stage 3 (n=3,296)	0.699	0.299	0.02
Peak BMC velocity - females and males (n=6,228)	Tanner pubic hair stage 3 - females (n=3,295)	1.098	0.503	0.03
Peak BMC velocity - females and males (n=6,228)	Tanner pubic hair stage 3 - males (n=3,176)	1.397	0.486	0.004
Tanner pubic hair stage 3 - females and males (n=6,471)	Axillary hair - females (n=3,161)	0.465	0.204	0.02
Tanner pubic hair stage 3 - females and males (n=6,471)	Axillary hair - females and males (n=6,175)	0.68	0.237	0.004
Tanner pubic hair stage 3 - females and males (n=6,471)	Peak BMC velocity - females and males (n=6,228)	1.133	0.308	0.0002
Tanner pubic hair stage 3 - females and males (n=6,471)	Peak BMC velocity - males (n=3,109)	1.031	0.408	0.01
Tanner pubic hair stage 3 - females and males (n=6,471)	Peak height velocity - females (n=3,357)	0.717	0.186	0.0001
Tanner pubic hair stage 3 - females and males (n=6,471)	Peak height velocity - males (n=3,425)	0.985	0.197	6 x 10-07
Tanner pubic hair stage 3 - females and males (n=6,471)	Peak weight velocity - females (n=3,350)	1.062	1.201	0.4
Tanner pubic hair stage 3 - females and males (n=6,471)	Tanner breast stage 3 (n=3,296)	0.389	0.208	0.06
Tanner pubic hair stage 3 - females and males (n=6,471)	Voice breaking (n=4,020)	0.75	0.972	0.4
Axillary hair - females and males (n=6,175)	Peak BMC velocity - males (n=3,109)	0.627	0.487	0.2
Axillary hair - females and males (n=6,175)	Peak height velocity - females (n=3,357)	0.827	0.382	0.03
Axillary hair - females and males (n=6,175)	Peak height velocity - males (n=3,425)	0.714	0.274	0.009
Axillary hair - females and males (n=6,175)	Peak weight velocity - females (n=3,350)	0.449	0.922	0.6
Axillary hair - females and males (n=6,175)	Tanner breast stage 3 (n=3,296)	0.82	0.375	0.03
Axillary hair - females and males (n=6,175)	Tanner pubic hair stage 3 - males (n=3,176)	0.281	0.406	0.5
Peak height velocity - females (n=3,357)	Peak height velocity - males (n=3,425)	0.635	0.317	0.05
Peak height velocity - females (n=3,357)	Peak weight velocity - females (n=3,350)	0.433	0.52	0.4
Peak height velocity - females (n=3,357)	Tanner pubic hair stage 3 - males (n=3,176)	0.8	0.431	0.06
Peak height velocity - females (n=3,357)	Tanner genitalia stage 3 (n=,3,680)	0.59	1.103	0.6
Peak height velocity - males (n=3,425)	Peak weight velocity - females (n=3,350)	0.598	0.878	0.5
Peak height velocity - males (n=3,425)	Tanner pubic hair stage 3 - males (n=3,176)	1.142	0.272	3 x 10-05
Peak height velocity - males (n=3,425)	Tanner genitalia stage 3 (n=,3,680)	0.781	0.941	0.4
Tanner breast stage 3 (n=3,296)	Peak BMC velocity - males (n=3,109)	0.525	0.408	0.2
Tanner breast stage 3 (n=3,296)	Peak height velocity - females (n=3,357)	0.999	0.154	8 x 10-11
Tanner breast stage 3 (n=3,296)	Peak height velocity - males (n=3,425)	0.657	0.274	0.02
Tanner breast stage 3 (n=3,296)	Peak weight velocity - females (n=3,350)	1.154	0.988	0.2
Tanner breast stage 3 (n=3,296)	Tanner pubic hair stage 3 - females (n=3,295)	0.509	0.279	0.07
Tanner breast stage 3 (n=3,296)	Tanner pubic hair stage 3 - males (n=3,176)	0.388	0.333	0.2
Tanner pubic hair stage 3 - females (n=3,295)	Peak height velocity - females (n=3,357)	0.731	0.265	0.006
Tanner pubic hair stage 3 - females (n=3,295)	Peak height velocity - males (n=3,425)	1.011	0.475	0.03
Tanner pubic hair stage 3 - females (n=3,295)	Peak weight velocity - females (n=3,350)	0.827	0.893	0.4
Tanner pubic hair stage 3 - females (n=3,295)	Tanner pubic hair stage 3 - males (n=3,176)	1.33	0.692	0.05
Axillary hair - females (n=3,161)	Peak BMC velocity - males (n=3,109)	0.179	0.378	0.6
Axillary hair - females (n=3,161)	Peak height velocity - females (n=3,357)	0.468	0.244	0.05
Axillary hair - females (n=3,161)	Peak height velocity - males (n=3,425)	0.301	0.226	0.2
Axillary hair - females (n=3,161)	Peak weight velocity - females (n=3,350)	0.261	0.68	0.7
Axillary hair - females (n=3,161)	Tanner breast stage 3 (n=3,296)	0.445	0.244	0.07
Axillary hair - females (n=3,161)	Tanner pubic hair stage 3 - females (n=3,295)	0.867	0.28	0.002
Axillary hair - females (n=3,161)	Tanner pubic hair stage 3 - males (n=3,176)	0.264	0.322	0.4
Peak BMC velocity - males (n=3,109)	Peak height velocity - females (n=3,357)	0.675	0.528	0.2
Peak BMC velocity - males (n=3,109)	Peak height velocity - males (n=3,425)	1.052	0.179	4 x 10-09
Peak BMC velocity - males (n=3,109)	Peak weight velocity - females (n=3,350)	0.592	1.184	0.6
Peak BMC velocity - males (n=3,109)	Tanner pubic hair stage 3 - females (n=3,295)	1.078	0.757	0.2
Peak BMC velocity - males (n=3,109)	Tanner pubic hair stage 3 - males (n=3,176)	1.2	0.438	0.006
Voice breaking (n=4,020)	Tanner pubic hair stage 3 - females (n=3,295)	0.789	1.567	0.6
Voice breaking (n=4,020)	Tanner pubic hair stage 3 - males (n=3,176)	0.705	0.948	0.5
Voice breaking (n=4,020)	Peak weight velocity - females (n=3,350)	0.635	1.586	0.7
Voice breaking (n=4,020)	Tanner genitalia stage 3 (n=,3,680)	0.604	1.482	0.7
Tanner genitalia stage 3 (n=,3,680)	Tanner pubic hair stage 3 - males (n=3,176)	0.425	0.657	0.5
