# Supplementary material for: Evaluation and comparison of nine growth and development-based measures of pubertal timing
Source: Commun Med (Lond). 2024 Aug 7;4:159. doi: 10.1038/s43856-024-00580-1 (PMC11306255; doi:10.1038/s43856-024-00580-1)
Supplement: Supplementary file 5 — Supplementary Data 2. [file 43856_2024_580_MOESM5_ESM.xlsx]

## Sheet: Figure 1a
Q	Tanner Stage	N
1	Tanner stage 1	2762
1	Tanner stage 2	129
1	Tanner stage 3	13
1	Tanner stage 4	1
2	Tanner stage 1	2607
2	Tanner stage 2	471
2	Tanner stage 3	82
2	Tanner stage 4	19
2	Tanner stage 5	2
3	Tanner stage 1	1771
3	Tanner stage 2	819
3	Tanner stage 3	291
3	Tanner stage 4	105
3	Tanner stage 5	26
4	Tanner stage 1	784
4	Tanner stage 2	857
4	Tanner stage 3	651
4	Tanner stage 4	386
4	Tanner stage 5	131
5	Tanner stage 1	119
5	Tanner stage 2	286
5	Tanner stage 3	563
5	Tanner stage 4	985
5	Tanner stage 5	546
6	Tanner stage 1	9
6	Tanner stage 2	13
6	Tanner stage 3	213
6	Tanner stage 4	1186
6	Tanner stage 5	1006
7	Tanner stage 1	5
7	Tanner stage 2	10
7	Tanner stage 3	92
7	Tanner stage 4	886
7	Tanner stage 5	1170
8	Tanner stage 1	13
8	Tanner stage 2	4
8	Tanner stage 3	57
8	Tanner stage 4	725
8	Tanner stage 5	1587
9	Tanner stage 1	16
9	Tanner stage 2	4
9	Tanner stage 3	22
9	Tanner stage 4	458
9	Tanner stage 5	1732

## Sheet: Figure 1b
Q	Tanner Stage	N
1	Tanner stage 1	2441
1	Tanner stage 2	365
1	Tanner stage 3	27
1	Tanner stage 4	1
2	Tanner stage 1	1975
2	Tanner stage 2	1005
2	Tanner stage 3	165
2	Tanner stage 4	22
3	Tanner stage 1	1224
3	Tanner stage 2	1109
3	Tanner stage 3	564
3	Tanner stage 4	118
3	Tanner stage 5	5
4	Tanner stage 1	373
4	Tanner stage 2	977
4	Tanner stage 3	1046
4	Tanner stage 4	416
4	Tanner stage 5	56
5	Tanner stage 1	46
5	Tanner stage 2	275
5	Tanner stage 3	941
5	Tanner stage 4	1055
5	Tanner stage 5	345
6	Tanner stage 1	2
6	Tanner stage 2	36
6	Tanner stage 3	425
6	Tanner stage 4	1370
6	Tanner stage 5	615
7	Tanner stage 1	2
7	Tanner stage 2	10
7	Tanner stage 3	236
7	Tanner stage 4	1166
7	Tanner stage 5	770
8	Tanner stage 1	2
8	Tanner stage 2	12
8	Tanner stage 3	131
8	Tanner stage 4	1115
8	Tanner stage 5	1145
9	Tanner stage 2	8
9	Tanner stage 3	81
9	Tanner stage 4	841
9	Tanner stage 5	1318

## Sheet: Figure 1c
Q	Tanner Stage	N
1	Tanner stage 1	2226
1	Tanner stage 2	179
1	Tanner stage 3	2
2	Tanner stage 1	2275
2	Tanner stage 2	436
2	Tanner stage 3	12
2	Tanner stage 4	2
3	Tanner stage 1	1756
3	Tanner stage 2	684
3	Tanner stage 3	106
3	Tanner stage 4	9
3	Tanner stage 5	2
4	Tanner stage 1	954
4	Tanner stage 2	931
4	Tanner stage 3	341
4	Tanner stage 4	106
4	Tanner stage 5	9
5	Tanner stage 1	282
5	Tanner stage 2	501
5	Tanner stage 3	574
5	Tanner stage 4	676
5	Tanner stage 5	126
6	Tanner stage 1	14
6	Tanner stage 2	56
6	Tanner stage 3	220
6	Tanner stage 4	1089
6	Tanner stage 5	559
7	Tanner stage 1	3
7	Tanner stage 2	22
7	Tanner stage 3	112
7	Tanner stage 4	937
7	Tanner stage 5	828
8	Tanner stage 1	3
8	Tanner stage 2	9
8	Tanner stage 3	49
8	Tanner stage 4	533
8	Tanner stage 5	1081
9	Tanner stage 1	3
9	Tanner stage 2	5
9	Tanner stage 3	10
9	Tanner stage 4	303
9	Tanner stage 5	1223

## Sheet: Figure 1d
Q	Tanner Stage	N
1	Tanner stage 1	743
1	Tanner stage 2	989
1	Tanner stage 3	634
1	Tanner stage 4	123
1	Tanner stage 5	8
2	Tanner stage 1	735
2	Tanner stage 2	1084
2	Tanner stage 3	779
2	Tanner stage 4	187
2	Tanner stage 5	4
3	Tanner stage 1	545
3	Tanner stage 2	964
3	Tanner stage 3	805
3	Tanner stage 4	236
3	Tanner stage 5	10
4	Tanner stage 1	244
4	Tanner stage 2	705
4	Tanner stage 3	921
4	Tanner stage 4	424
4	Tanner stage 5	37
5	Tanner stage 1	64
5	Tanner stage 2	288
5	Tanner stage 3	650
5	Tanner stage 4	739
5	Tanner stage 5	176
6	Tanner stage 1	16
6	Tanner stage 2	77
6	Tanner stage 3	317
6	Tanner stage 4	892
6	Tanner stage 5	464
7	Tanner stage 1	8
7	Tanner stage 2	32
7	Tanner stage 3	182
7	Tanner stage 4	857
7	Tanner stage 5	601
8	Tanner stage 1	5
8	Tanner stage 2	18
8	Tanner stage 3	96
8	Tanner stage 4	543
8	Tanner stage 5	833
9	Tanner stage 1	5
9	Tanner stage 2	7
9	Tanner stage 3	53
9	Tanner stage 4	339
9	Tanner stage 5	957

## Sheet: Figure 1e
Q	Axillary hair	N
3	No	2110
3	Yes	577
4	No	1404
4	Yes	1213
5	No	546
5	Yes	2083
6	No	67
6	Yes	2395
7	No	29
7	Yes	2188
8	No	19
8	Yes	2411
9	No	7
9	Yes	2236

## Sheet: Figure 1f
Q	Axillary hair	N
3	No	2487
3	Yes	101
4	No	2107
4	Yes	294
5	No	1436
5	Yes	885
6	No	281
6	Yes	1685
7	No	162
7	Yes	1819
8	No	47
8	Yes	1650
9	No	31
9	Yes	1524

## Sheet: Figure 1g
Q	Voice break status	N
2	Not broken	2790
2	Occasionally a lot lower	115
2	Changed totally	3
3	Not broken	2503
3	Occasionally a lot lower	206
3	Changed totally	7
4	Not broken	2052
4	Occasionally a lot lower	442
4	Changed totally	26
5	Not broken	1196
5	Occasionally a lot lower	837
5	Changed totally	326
6	Not broken	140
6	Occasionally a lot lower	698
6	Changed totally	894
7	Not broken	93
7	Occasionally a lot lower	480
7	Changed totally	1129
8	Not broken	43
8	Occasionally a lot lower	263
8	Changed totally	1223
9	Not broken	36
9	Occasionally a lot lower	175
9	Changed totally	1181

## Sheet: Figure 1h
Q1 (years)	Median (years)	Q3 (years)
11.8	12.7	13.4

## Sheet: Figure 1i
C	Sex	Q1 (years)	Median (years)	Q3 (years)
C1	Female	121.5	125.1	128.7
C1	Male	122.4	125.9	129.4
C2	Female	128	131.8	135.6
C2	Male	129	132.6	136.5
C3	Female	134.8	139	143.3
C3	Male	135.5	139.6	143.6
C4	Female	139.3	143.7	148.6
C4	Male	139.5	143.6	148
C5	Female	146.3	151.4	156.2
C5	Male	145	149.7	154.5
C6	Female	153.1	157.8	162.1
C6	Male	150.85	156.3	162.2
C7	Female	157.7	161.9	166.1
C7	Male	158.7	164.55	170.5
C8	Female	160.5	164.5	168.7
C8	Male	169.6	174.6	179.3
C9	Female	161.2	165.2	169.3
C9	Male	174.3	178.6	183

## Sheet: Figure 1j
C	Sex	Q1 (years)	Median (years)	Q3 (years)
C1	Female	22.6	24.8	27.8
C1	Male	22.8	24.8	27.6
C2	Female	26.1	29.05	33.2
C2	Male	26.3	29	32.5
C3	Female	29.4	33.4	38.8
C3	Male	29.4	32.8	37.6
C4	Female	32.1	36.7	42.9
C4	Male	31.9	35.8	41.2
C5	Female	37	42.6	50.4
C5	Male	35.6	40.4	47.4
C6	Female	42.6	48.25	55.5
C6	Male	40.5	46.5	54.1
C7	Female	47.4	52.7	60
C7	Male	46.4	52.6	60.8
C8	Female	51.9	57.2	64.1
C8	Male	55.7	61.7	69.2
C9	Female	54.3	60.4	67.7
C9	Male	62.7	69.05	76.6

[truncated: 9 more sheets: Figure 1k, Figure 2a, Figure 2b, Figure 3, Figure 4, Figur 5a, Figure 5b, Figure 6a, Figure 6b]
